# Supplementary material for: Understanding the Relationship Between Avoidant/Restrictive Food Intake Disorder and Obsessive–Compulsive Symptoms: A Systematic Review
Source: Nutrients. 2026 Mar 9;18(5):874. doi: 10.3390/nu18050874 (PMC12987355; doi:10.3390/nu18050874)
Supplement: Supplementary file 1 [file nutrients-18-00874-s001.zip]

Archive with 1 entries (1 files):
- nutrients-4125585-supplementary.pdf
